# Supplementary material for: Preoperative CT or PET/CT to Assess Pelvic and Para-Aortic Lymph Node Status in Epithelial Ovarian Cancer? A Systematic Review and Meta-Analysis
Source: Diagnostics (Basel). 2021 Sep 23;11(10):1748. doi: 10.3390/diagnostics11101748 (PMC8534764; doi:10.3390/diagnostics11101748)
Supplement: Supplementary file 1 [file diagnostics-11-01748-s001.zip]

Archive with 1 entries (1 files):
- diagnostics-1353248-supplementary.pdf
